# Supplementary material for: Applicability of Controllable Normal Force Platform for Study of Bacteria Removal During Dry Cleaning in Dry Food Manufacturing Environments
Source: Foods. 2025 Oct 10;14(20):3459. doi: 10.3390/foods14203459 (PMC12564543; doi:10.3390/foods14203459)
Supplement: Supplementary file 1 [file foods-14-03459-s001.zip]

Archive with 1 entries (1 files):
- foods-3891105-supplementary.pdf
